# Supplementary material for: Alanine Scanning of Cucumber Mosaic Virus (CMV) 2B Protein Identifies Different Positions for Cell-To-Cell Movement and Gene Silencing Suppressor Activity
Source: PLoS One. 2014 Nov 7;9(11):e112095. doi: 10.1371/journal.pone.0112095 (PMC4224413; doi:10.1371/journal.pone.0112095)
Supplement: Table S1 — Oligonucleotides used for creating the alanine-scanning mutants. (XLS) [file pone.0112095.s001.xls]

## Sheet: Munka1
Mutation	Direction	Primer sequences 5'-3'	Mutation(s) loc.
MUT1	forward	GGGCTGCAGCGGTAGGTGCAATGACAAACGTC	MEL1-3
	reverse	GGCGCTGCAGCCATATTACTTTCGCTTGTTTGTTGG
MUT2	forward	GGGCTGCAGCGGCAATGACAAACGTCGAACTC	NVG4-6
	reverse	GGCGCTGCAGCCAATTCCATATTTCTTTCGCTG
MUT3	forward	GGGCTGCAGCGAACGTCGAACTCCAACTGGC	AMT7-9
	reverse	GGCGCTGCAGCACCTACGTTCAATTCCATATTTCTT
MUT4	forward	GGGCTGCAGCGCTCCAACTGGCTCGTA	NVE10-12
	reverse	GGCGCTGCAGCTGCTATTGCACCTACG
MUT5	forward	GGGCTGCAGCGGCTCGTATGGTGGAGGCG	LQL13-15
	reverse	GGCGCTGCAGCTTCGACGTTTGCTATTGCAC
MUT6	forward	GGGCTGCAGCGGTGGAGGCGAAGAAGCAGA	ARM16-18
	reverse	GGCGCTGCAGCCAGTTGGAGTTCGACGTTTGT
MUT7	forward	GGGCTGCAGCGAAGAAGCAGAGACGAAGGTCTCA	VEA19-21
	reverse	GGCGCTGCAGCCATACGAGCCAGTTGGAGTTC
MUT8	forward	GGGCTGCAGCGAGACGAAGGTCTCACA	KKQ22-24
	reverse	GGCGCTGCAGCCGCCTCCACCATACGA
MUT9	forward	GGGCTGCAGCGTCTCACAAACAGAATCGACGG	RRR25-27
	reverse	GGCGCTGCAGCCTGCTTCTTCGCCTCCACC
MUT10	forward	GGGCTGCAGCGCAGAATCGACGGGAACGAG	SHK28-30
	reverse	GGCGCTGCAGCCCTTCGTCTCTGCTTCTTCG
MUT11	forward	GGGCTGCAGCGCGGGAACGAGGTCACAAA	QNR31-33
	reverse	GGCGCTGCAGCTTTGTGAGACCTTCGTCTCTGC
MUT12	forward	GGGCTGCAGCGGGTCACAAAAGTCCCAGCGA	RER34-36
	reverse	GGCGCTGCAGCTCGATTCTGTTTGTGAGACCTTC
MUT13	forward	GGGCTGCAGCGAGTCCCAGCGAGAGAGCG	GHK37-39
	reverse	GGCGCTGCAGCTCGTTCCCGTCGATTCTGT
MUT14	forward	GGGCTGCAGCGGAGAGAGCGCGTTCAAATCTC	SPS40-42
	reverse	GGCGCTGCAGCTTTGTGACCTCGTTCCCGT
MUT15	forward	GGGCTGCAGCGCGTTCAAATCTCAGACTGTTCCG	ERA43-45
	reverse	GGCGCTGCAGCGCTGGGACTTTTGTGACCTCG
MUT16	forward	GGGCTGCAGCGCTCAGACTGTTCCGCTTCCTAC	RSN46-48
	reverse	GGCGCTGCAGCCGCTCTCTCGCTGGGACTTTT
MUT17	forward	GGGCTGCAGCGTTCCGCTTCCTACCGTTCT	LRL49-51
	reverse	GGCGCTGCAGCATTTGAACGCGCTGCTCTCTCGCT
MUT18	forward	GGGCTGCAGCGCTACCGTTCTATCAAGTAGATGGT	FRF52-54
	reverse	GGCGCTGCAGCCAGTCTGAGATTTGAACGCG
MUT19	forward	GGGCTGCAGCGTATCAAGTAGATGGTTCGGAATTGA	LPF55-57
	reverse	GGCGCTGCAGCGAAGCGGAACAGTCTGAGATTTG
MUT20	forward	GGGCTGCAGCGGATGGTTCGGAATTGACAGGGTCA	YQV58-60
	reverse	GGCGCTGCAGCGAACGGTAGGAAGCGGAACA
MUT21	forward	GGGCTGCAGCGGAATTGACAGGGTCATGCCG	DGS61-63
	reverse	GGCGCTGCAGCTACTTGATAGAACGGTAGGAAGC
MUT22	forward	GGGCTGCAGCGGGGTCATGCCGCCATGTGAA	ELT64-66
	reverse	GGCGCTGCAGCCGAACCATCTACTTGATAGAACGG
MUT23	forward	GGGCTGCAGCGCGCCATGTGAACGTGGACGAT	GSC67-69
	reverse	GGCGCTGCAGCTGCTAATTCCGAACCATCTACTTG
MUT24	forward	GGGCTGCAGCGAACGTGGCGGAGTTACCCGA	RHV70-72
	reverse	GGCGCTGCAGCGCATGACCCTGTCAATTCCGAA
MUT25	forward	GGGCTGCAGCGGAGTTACCCGAGTCTGAGGC	NVA73-75
	reverse	GGCGCTGCAGCCACATGGCGGCATGACCCTGT
MUT26	forward	GGGCTGCAGCGGAGTCTGAGGCCTCTCGTTTAG	ELP76-78
	reverse	GGCGCTGCAGCCGCCACGTTCACATGGCGG
MUT27	forward	GGGCTGCAGCGGCCTCTCGTTTAGAGTTATCGG	ESE79-81
	reverse	GGCGCTGCAGCGGGTAACTCCGCCACGTTCA
MUT28	forward	GGGCTGCAGCGTTAGAGTTATCGGCGGAAGACCA	ASR82-84
	reverse	GGCGCTGCAGCCTCAGACTCGGGTAACTCCG
MUT29	forward	GGGCTGCAGCGTCGGCGGAAGACCATGATTTGG	LEL85-87
	reverse	GGCGCTGCAGCAGCAGAGGCCTCAGACTCG
MUT30	forward	GGGCTGCAGCGGACCATGATTTTGACGATACGGAT	SAE88-90
	reverse	GGCGCTGCAGCTAACTCTAAACGAGAGGCCTCAG
MUT31	forward	GGGCTGCAGCGTTTGACGATACGGATTGGTTCG	DHD91-93
	reverse	GGCGCTGCAGCTTCCGCCGATAACTCTAAACGA
MUT32	forward	GGGCTGCAGCGACGGATTGGTTCGCCGG	FDD94-96
	reverse	GGCGCTGCAGCATCATGGTCTTCCGCCGA
MUT33	forward	GGGCTGCAGCGTTCGCCGGTAACGAATGG	TDW97-99
	reverse	GGCGCTGCAGCATCGTCAAAATCATGGTCTTCC
MUT34	forward	GGGCTGCAGCGAACGAATGGGCGGAAGG	FAG100-102
	reverse	GGCGCTGCAGCCCAATCCGTATCGTCAAAATCA
MUT35	forward	GGGCTGCAGCGGCGGAAGGTGCTTTCTGAAA	NEW103-105
	reverse	GGCGCTGCAGCACCGGCGAACCAATCCG
MUT36	forward	GGGCTGCAGCGGGTGCTTTCTGAAACCTCCCC	AEG106-108
	reverse	GGCGCTGCAGCCCATTCGTTACCGGCGAA
MUT37	forward	GGGCTGCAGCGTGAAACCTCCCCTTCCGC	GAF108-110
	reverse	GGCGCTGCAGCTTCCGCCCATTCGTTACCG
